# Supplementary material for: Prolactin Receptor in Primary Hyperparathyroidism – Expression, Functionality and Clinical Correlations
Source: PLoS One. 2012 May 11;7(5):e36448. doi: 10.1371/journal.pone.0036448 (PMC3350524; doi:10.1371/journal.pone.0036448)
Supplement: Table S1 — Details of antibodies used in this study. (XLS) [file pone.0036448.s005.xls]

## Sheet: Blad1
Supplementary Table S1. Details of antibodies used in the study.
Antibody target		Dilution used for			Manufacturer	Catalogue
and name	Type	WB	IHC	FIHC	(location)	number
Prolactin receptor (PRLrI and PRLrA)
α-PRLr-ECD clone 1A2B1	Mouse Monoclonal	1:500	1:100	1:100	Invitrogen (Paisley, UK)	35-9200
α-PRLr	Mouse Monoclonal	1:150	1:100	-	AnaSpec (San Jose, CA)	53799
N-glycosylated PRLr (gPRLr)
α-PRLr clone 250448	Mouse Monoclonal	1:200	-	-	R&D Systems, (Minneapolis, MN)	MAB1167
GSK3Beta (GSK3β)
α-GSK3β clone 27C10	Rabbit Monoclonal	1:1000	-	-	Cell signaling technology (Boston, MA)	9315
Phosphorylated GSK3Beta (pGSK3β)
α-GSK3β phospho S9, clone 5B3	Rabbit Monoclonal	1:1000	-	-	Cell signaling technology (Boston, MA)	9323
Lysosomal marker
α-SCARB2	Rabbit Monoclonal	-	-	1:34	Sigma-Aldrich (Hamburg, Germany)	HPA018014
Golgi marker
α-GOLGB1	Rabbit Monoclonal	-	-	1:100	Sigma-Aldrich (Hamburg, Germany)	HPA011008
Reference
α-GAPDH	Mouse Monoclonal	1:5000	-	-	StCruz (Carlsbad, CA)	441
WB = Western blot; IHC = Immunohistochemistry; FIHC = Fluorescence immunohistochemistry
