# Supplementary material for: Prolactin Receptor in Primary Hyperparathyroidism – Expression, Functionality and Clinical Correlations
Source: PLoS One. 2012 May 11;7(5):e36448. doi: 10.1371/journal.pone.0036448 (PMC3350524; doi:10.1371/journal.pone.0036448)
Supplement: Table S2 — Differentially expressed probe sets/genes in prolactin treated vs. untreated parathyroid tumors. (XLS) [file pone.0036448.s006.xls]

## Sheet: Sheet1
Supplementary Table S2. Differentially expressed probe sets / genes in prolactin treated vs. untreated parathyroid tumors.
probe	Gene		Fold	P-value	Cytogenetic
set	symbol	Gene name	change		location
Downregulated in treated vs. untreated tumors
7975457	---	---	-1.71	0.00193	---
8028002	---	---	-1.56	0.00517	---
Upregulated in treated vs. untreated tumors
7902541	IFI44L	Interferon-induced protein 44-like	13.85	0.00040	1p31.1
7929065	IFIT1	Interferon-induced protein with tetratricopeptide repeats 1	10.44	0.00157	10q23.31
8040080	RSAD2	Radical S-adenosyl methionine domain containing 2	10.11	0.00001	2p25.2
7958913	OAS2	2'-5'-oligoadenylate synthetase 2, 69/71kDa	9.76	0.00001	12q24.13
7929052	IFIT3	Interferon-induced protein with tetratricopeptide repeats 3	8.07	0.00275	10q23.31
8068697	MX2	Myxovirus (influenza virus) resistance 2 (mouse)	7.86	0.00087	21q22.3
7902553	IFI44	Interferon-induced protein 44	7.80	0.00001	1p31.1
7958884	OAS1	2',5'-oligoadenylate synthetase 1, 40/46kDa	7.71	0.00048	12q24.13
7958895	OAS3	2'-5'-oligoadenylate synthetase 3, 100kDa	6.84	0.00191	12q24.13
8074606	USP18	Ubiquitin specific peptidase 18	6.07	0.00100	22q11.21
8071155	USP18	Ubiquitin specific peptidase 18	6.04	0.00052	22q11.21
8068713	MX1	Myxovirus (influenza virus) resistance 1,	5.94	0.00010	21q22.3
		interferon-inducible protein p78 (mouse)
8050102	CMPK2	Cytidine monophosphate (UMP-CMP) kinase 2, mitochondrial	5.69	0.00006	2p25.2
8096335	HERC6	Hect domain and RLD 6	4.81	0.00324	4q22.1
8160559	DDX58	DEAD (Asp-Glu-Ala-Asp) box polypeptide 58	4.22	0.00072	9p21.1
8004184	XAF1	XIAP associated factor 1	4.02	0.00523	17p13.1
8140971	SAMD9L	Sterile alpha motif domain containing 9-like	3.95	0.00029	7q21.2
7914127	IFI6	Interferon, alpha-inducible protein 6	3.45	0.00668	1p36.11
8140967	SAMD9	Sterile alpha motif domain containing 9	3.26	0.00007	7q21.2
7945462	IRF7	Interferon regulatory factor 7	3.14	0.00138	11p15.5
8067680	PRIC285	Peroxisomal proliferator-activated receptor A	3.05	0.00162	20q13.33
		interacting complex 285
8103563	DDX60	DEAD (Asp-Glu-Ala-Asp) box polypeptide 60	2.88	0.00298	4q32.3
7938035	TRIM22	Tripartite motif-containing 22	2.87	0.00071	11p15.4
8091327	PLSCR1	Phospholipid scramblase 1	2.85	0.00243	3q24
8035304	BST2	Bone marrow stromal cell antigen 2	2.75	0.00244	19p13.11
8007446	IFI35	Interferon-induced protein 35	2.67	0.00631	17q21.31
8059650	SP110	SP110 nuclear body protein	2.64	0.00335	2q37.1
7937335	IFITM1	Interferon induced transmembrane protein 1 (9-27)	2.58	0.00223	11p15.5
7896817	ISG15	ISG15 ubiquitin-like modifier	2.54	0.00055	1p36.33
8056285	IFIH1	Interferon induced with helicase C domain 1	2.43	0.00146	2q24.2
8090018	PARP9	Poly (ADP-ribose) polymerase family, member 9	2.42	0.00205	3q21.1
8136388	TMEM140	Transmembrane protein 140	2.31	0.00055	7q33
8051501	EIF2AK2	Eukaryotic translation initiation factor 2-alpha kinase 2	2.27	0.00016	2p22.2
8015511	DHX58	DEXH (Asp-Glu-X-His) box polypeptide 58	2.19	0.00037	17q21.2
7971296	EPSTI1	Epithelial stromal interaction 1 (breast)	2.12	0.00827	13q14.11
7973618	IRF9	Interferon regulatory factor 9	2.07	0.00109	14q12
8066117	SAMHD1	SAM domain and HD domain 1	2.06	0.00272	20q11.23
8057744	STAT1	Signal transducer and activator of transcription 1, 91kDa	2.03	0.00108	2q32.2
8082100	PARP14	Poly (ADP-ribose) polymerase family, member 14	2.02	0.00489	3q21.1
8005809	LGALS9	Lectin, galactoside-binding, soluble, 9	2.00	0.00261	17q11.2
7929072	IFIT5	Interferon-induced protein with tetratricopeptide repeats 5	2.00	0.00450	10q23.31
8013450	LGALS9B	Lectin, galactoside-binding, soluble, 9B	1.93	0.00186	17p11.2
8153609	PARP10	Poly (ADP-ribose) polymerase family, member 10	1.93	0.00172	8q24.3
8048940	SP100	SP100 nuclear antigen	1.93	0.00769	2q37.1
8162729	TRIM14	Tripartite motif-containing 14	1.92	0.00529	9q22.33
8005458	LGALS9C	Lectin, galactoside-binding, soluble, 9C	1.91	0.00146	17p11.2
8148572	LY6E	Lymphocyte antigen 6 complex, locus E	1.89	0.00546	8q24.3
8025551	C19orf66	Chromosome 19 open reading frame 66	1.81	0.00433	19p13.2
8016847	TRIM25	Tripartite motif-containing 25	1.79	0.00333	17q22
7948493	SLC15A3	Solute carrier family 15, member 3	1.79	0.00128	11q12.2
8087739	CISH	Cytokine inducible SH2-containing protein	1.78	0.00055	3p21.2
8082075	DTX3L	Deltex 3-like (Drosophila)	1.77	0.00179	3q21.1
8048976	---	---	1.75	0.00667	---
7906400	IFI16	Interferon, gamma-inducible protein 16	1.69	0.00456	1q23.1
8001317	N4BP1	NEDD4 binding protein 1	1.63	0.00862	16q12.1
7920531	ADAR	Adenosine deaminase, RNA-specific	1.50	0.00194	1q21.3
8002778	MLKL	Mixed lineage kinase domain-like	1.49	0.00364	16q23.1
7964119	STAT2	Signal transducer and activator of transcription 2, 113kDa	1.49	0.00308	12q13.3
8094259	LAP3	Leucine aminopeptidase 3	1.46	0.00336	4p15.32
7995926	NLRC5	NLR family, CARD domain containing 5	1.42	0.00958	16q13
8075564	RFPL2	Ret finger protein-like 2	1.40	0.00657	22q12.3
Cytogenetic location is according to ENSEMBL (/www.ensembl.org/index.html)
