# Supplementary material for: Prolactin Receptor in Primary Hyperparathyroidism – Expression, Functionality and Clinical Correlations
Source: PLoS One. 2012 May 11;7(5):e36448. doi: 10.1371/journal.pone.0036448 (PMC3350524; doi:10.1371/journal.pone.0036448)
Supplement: Table S3 — Gene expression and subcellular localization of the prolactin receptor in parathyroid tumor panel. (XLS) [file pone.0036448.s007.xls]

## Sheet: Sheet1
Supplementary Table S3. Gene expression and subcellular localization of the prolactin receptor in parathyroid tumor panel.
Case	PRLR-total	PRLrI		anti-gPRLr	anti-	anti-	PRLrI Immunostaining
no.	qRT-PCR	60/70 kD	80 kD	60/70 kD	GSK3β	pGSK3β	Cytoplasm	Granulae	Membrane	Lysosome
Parathyroid tumors
1	0.61	+	-	+	+	+	+	-	+	-
2	1.15	+	-	+	+	+	+	+/-	+	-
3	1.47	+	-	+	+	(+)	+	+/-	+/-	-
4	0.24	+	-	+	+	(+)	+	-	-	-
5	0.70	+	-	+	+	+	+	-	+	-
6	3.22	+	+	+	+	+	+	+	+	-
7	0.36	+	-	+	+	(+)	+	+/-	-	-
8	1.01	+	+	+	+	(+)	+	+/-	+	-
9	2.50	+	+	+	+	+	+	-	+	-
10	1.94	+	(+)	+	+	+	+	-	N.D.	-
11	0.35	+	(+)	+	+	+	+	-	N.D.	-
12	0.75	+	(+)	+	+	+	+	+/-	-	-
15	1.90	+	(+)	+	+	(+)	+	-	+	-
16	0.47	+	-	+	+	+	+	-	+	-
17	0.05	+	-	+	+	+	+	+	-	-
18	1.26	+	(+)	+	+	+	+	+/-	-	-
19	0.77	+	(+)	+	+	+	+	+	-	-
20	0.53	+	(+)	+	+	+	+	+	-	+
21	0.96	+	+	+	+	(+)	+	-	+	+
22	0.98	+	+	+	+	+	+	+/-	+/-	-
23	< 0.01	+	-	+	+	+	+	-	-	-
24	1.81	+	+	+	+	+	+	-	-	-
25	0.82	+	+	+	+	+	+	+	-	+
26	0.27	+	(+)	+	+	+	+	-	-	-
27	1.03	+	(+)	+	+	+	+	+	-	+
28	0.78	+	+	+	+	+	+	-	-	-
29	2.55	+	(+)	+	+	+	+	-	+/-	-
30	1.65	+	(+)	+	+	+	N.D.	N.D.	N.D.	N.D.
31	0.78	+	(+)	+	+	+	+	+/-	-	-
32	0.48	+	(+)	+	+	+	+	-	-	-
33	0.62	+	+	+	+	+	+/-	-	-	-
37	0.78	+	(+)	+	+	+	+	-	-	-
42	0.43	+	+	+	+	+	+	-	-	-
44	< 0.01	+	-	+	(+)	-	+/-	-	-	-
45	0.93	+	(+)	+	+	+	+	-	-	-
46	0.52	+	-	+	+	+	+	+/-	-	-
48	0.43	+	-	N.D.	(+)	-	+	+	-	-
Normal rim / reference parathyroid
	1 (0.77 - 1.30)	+	-	N.D.	N.D.	-	+	+	-	-
"+" = Positive expression; (+) = weak expression;
N.D. Not determined; "-" = negative or barely detectable expression
"+/-" = Expression varying between cell populations within the sample
